# Supplementary material for: Chronic Chikungunya Arthritis in Northeastern Brazil: An Association with Very Severe Joint Pain and Lack of Correlation with IL-6 and TNFα Gene Polymorphisms
Source: Viruses. 2025 Nov 26;17(12):1543. doi: 10.3390/v17121543 (PMC12737619; doi:10.3390/v17121543)
Supplement: Supplementary file 1 [file viruses-17-01543-s001.zip]

Archive with 1 entries (1 files):
- viruses-3955520-supplementary.pdf
